# Supplementary material for: Hot Spot Analysis of YAP-TEAD Protein-Protein Interaction Using the Fragment Molecular Orbital Method and Its Application for Inhibitor Discovery
Source: Cancers (Basel). 2021 Aug 23;13(16):4246. doi: 10.3390/cancers13164246 (PMC8391968; doi:10.3390/cancers13164246)
Supplement: Supplementary file 1 [file cancers-13-04246-s001.zip]

Archive with 1 entries (1 files):
- cancers-1354302-supplementary.pdf
